# Supplementary material for: Staphylococcus haemolyticus is a reservoir of antibiotic resistance genes in the preterm infant gut
Source: Gut Microbes. 2025 Jun 22;17(1):2519700. doi: 10.1080/19490976.2025.2519700 (PMC12323770; doi:10.1080/19490976.2025.2519700)
Supplement: Supplemental Material [file KGMI_A_2519700_SM3451.zip]

Archive with 4 entries (4 files):
- TableS3_revised.docx
- TableS1_15052025.docx
- TableS2_revised.docx
- Supp figures.docx
